# Supplementary material for: Potential risk factors for the presence of anti-Toxoplasma gondii antibodies in finishing pigs on conventional farms in the Netherlands
Source: Porcine Health Manag. 2022 Jun 14;8:27. doi: 10.1186/s40813-022-00272-z (PMC9195196; doi:10.1186/s40813-022-00272-z)
Supplement: Supplementary file 2 — Additional file 2. Toxoplasma data of questionnaire. [file 40813_2022_272_MOESM2_ESM.xlsx]

## Sheet: Blad1
Questionaire number	Farm ID	N sera positive	N sera tested	Type (0=closed, 1=finishers)	Distance (0 =<1km, 1=>1 km)	Dog (1=yes, 0=no)	Poultry (1=yes, 0=no)	Cattle (1=yes, 0=no)	Sheep (1=yes, 0=no)	Goat (1=yes, 0=no)	Supply of gilts (1=yes, 0=no)	Clean and dirty zones (1=yes, 0=no)	Shower and clothing (1=yes, 0=no)	Boots not outside (1=yes, 0=boots are used outside)	Cleaning (1=yes, 0= no/not every round)	Shielding of flies (1=yes, 0=no)	Shielding of birds (1=yes, 0=no)	Stable accessible for rodents (1=yes, 0=no)	Feed accessibility rodents (1=yes, 0=no)	Enrichment/bedding material accesibility (1=yes, 0=no)	Rodent control (1=yes, 0=no)	Professional rodent control (1=yes, 0=no)	Use of poison (1=yes, 0=no)	Use of traps and clips (1=yes, 0=no)	Own cats at farm (1=yes, 0=no)	Cats < 2 years (1=yes, 0=no)	Kittens this year (1=yes, 0=no)	Other cats at the farm (1=yes, 0=no)	Cats at the farm (1=yes, 0=no)	Cats at the outdoor area (1=yes, 0=no)	Stable accesible for cats (1=yes, 0=no)	Feed accesible for cats (1=yes, 0=no)	Enrichment/bedding material accesible for cats (1=yes, 0=no)	Water (1=well, 0=mains)	Accesibility to ponds and ditches (1=yes, 0=no)	Heated compound feed (1=yes, 0=no)	Compost (1=yes, 0=no)	Whey (1=yes, 0=no)	Cow Whey (1=yes, 0=no)	Goat Whey (1=yes, 0=no)	Wet/liquid feed (1=yes, 0=no)	Other feed than compound feed (1=yes, 0=no)	Silage (1=yes, 0=no)	CCM (1=yes, 0=no)	Use of straw (1=yes, 0=no)	Swill (1=yes, 0=no)
1	1	14	43	0	1	1	1	0	0	0	1	0	0	0	1	1	1	0	1	0	1	0	1	0	1	1	1	1	1	0	0	1	0	0	0	0	0	0	0	0	1	1	0	1	0	1
2	2	0	6	1	1	1	0	0	0	0	0	0	0	1	1	1	1	0	0	0	1	1	1	1	0	1		1	1	0	0	0	0	0	0	1	0	0	0	0	0	0	0	0	0	0
3	3	0	11	1	1	0	0	1	0	0	0	0	0	1	0	0	1	1	0	1	1	0	1	0	1	1	0	1	1	0	0	0	1	1	0	1	0	1	1	0	0	0	0	0	0	0
4	4	1	8	1	0	0	0	0	0	0	0	1	0	1	1	0	1	1	0	0	1	0	1	0	0	0	0	0	0	0	0	0	0	0	0	1	0	0	0	0	0	0	0	0	1	0
5	5	0	3	1	1	0	0	0	1	0	0	0	0	1	1	0	0	1	1	0	1	0	1	0	0	1	0	1	1	0	0	0	0	0	0	1	0	0	0	0	0	0	0	0	0	0
6	6	0	8	1	0	0	0	0	0	0	0	0	0	1	0	0	1	0	0	0	1	1	1	0	0	1	0	1	1	0	0	0	0	1	0	1	0	0	0	0	0	0	0	0	1	0
8	7	0	13	0	0	1	1	0	0	0	1	0	0	0	1	0	1	1	0	0	1	0	1	1	0	1	0	1	1	0	1	0	0	0	0	1	0	0	0	0	0	0	0	0	1	0
9	8	0	13	1	1	1	0	0	0	0	0	0	0	0	1	0	1	0	0	0	1	1	1	0	0	0	0	0	0	0	0	0	0	0	0	1	0	0	0	0	0	0	0	0	1	0
10	9	0	5	1	1	1	0	1	0	0	0	1	0	1	1	1	1	0	0	0	1	1	1	1	1	1	1	1	1	0	0	0	0	1	0	1	0	0	0	0	0	1	1	0	0	0
11	10	0	11	1	1	1	0	1	0	0	0	1	0	0	1	0	1	0	0	0	1	0	1	1	1	0	0	0	1	0	0	0	0	1	0	1	0	0	0	0	0	0	0	0	0	0
12	11	0	9	1	1	1	0	0	1	0	0	0	0	1	1	1	1	1	0	0	1	0	1	0	0	1	0	1	1	0	0	0	0	0	0	1	0	0	0	0	0	0	0	0	0	0
13	12	0	8	0	0	1	0	0	0	1	1	0	0	0	1	0	1	1	0	0	1	0	1	0	0	1	0	1	1	0	0	0	0	0	0	1	0	0	0	0	0	0	0	0	0	1
14	13	0	13	1	0	1	0	0	0	0	0	0	0	0	0	1	1	1	0	0	1	1	1	1	1	1	0	1	1	0	0	0	0	1	0	1	0	0	0	0	0	0	0	0	0	0
15	14	0	13	1	1	1	0	1	0	0	0	0	0	0	1	0	1	0	0	0	1	0	1	0	1	1	1	1	1	0	0	0	0	1	0	0	0	0	0	0	1	1	0	0	0	0
16	15	0	12	1	0	0	0	0	0	0	0	0	0	1	0	0	1	1	0	0	1	1	1	0	0	0	0	0	0	0	0	0	0	0	0	0	0	0	0	0	1	1	0	0	0	0
17	16	1	17	1	1	1	0	1	1	1	0	0	0	1	1	0	1	0	0	0	1	1	1	1	1	1	1	1	1	0	0	0	0	1	0	1	0	0	0	0	0	0	0	0	0	0
18	17	0	14	1	1	1	0	0	1	0	0	0	0	0	1	0	1	0	0	0	1	0	1	0	1	1	0	0	1	0	0	0	0	1	0	0	0	0	0	0	1	1	0	0	0	0
19	18	0	10	1	1	0	0	0	0	0	0	1	1	0	1	0	1	0	0	0	1	0	1	0	0	1	0	1	1	0	0	0	0	0	0	0	0	0	0	0	1	1	0	0	0	0
20	19	0	4	1	1	0	0	0	0	0	0	0	0	1	0	0	1	0	1	0	1	0	1	0	0	1	0	1	1	0	0	1	0	0	0	0	0	0	0	0	0	1	0	0	0	0
21	20	0	18	1	1	1	0	0	0	0	0	1	0	1	1	0	1	0	0	0	1	0	1	0	1	0	0	0	1	0	0	0	0	0	0	0	0	1	1	0	1	1	0	0	1	0
22	21	5	37	0	1	0	0	0	0	0	1	0	0	0	0	0	1	1	1	0	1	1	1	0	0	1	0	1	1	0	0	1	0	1	0	0	0	0	0	0	0	1	0	1	0	0
23	22	10	96	1	0	1	1	1	0	0	0	0	0	0	0	0	0	1	1	0	0	0	0	0	1	1	1	0	1	0	1	1	0	0	0	1	1	0	0	0	0	0	0	0	1	0
24	23	5	73	1	1	1	0	0	0	0	0	0	0	0	1	0	1	1	1	0	1	0	1	1	1	1	1	0	1	0	1	1	0	0	0	0	0	1	1	0	1	1	0	1	0	0
25	24	0	12	1	0	0	0	1	0	0	0	0	0	1	0	0	1	0	0	0	1	0	0	1	1	1	1	1	1	0	0	0	0	1	0	1	0	1	1	0	0	1	0	0	1	0
26	25	0	9	1	1	0	0	0	0	0	0	1	0	0	1	1	1	1	0	0	1	0	1	1	0	0	0	0	0	0	0	0	0	0	0	1	0	0	0	0	0	0	0	0	0	0
28	26	11	49	1	0	1	0	0	0	0	0	0	0	0	1	1	1	0	1	0	1	1	1	0	0	1	0	1	1	0	0	1	0	0	0	0	0	1	1	1	1	1	0	1	0	0
29	27	13	27	1	0	0	0	0	1	0	0	1	0	0	1	1	1	1	1	0	1	1	1	0	0	0	0	0	0	0	0	1	0	0	0	0	0	1	1	1	1	1	0	1	0	0
30	28	3	30	0	1	1	0	0	0	1	1	0	0	0	1	0	0	1	0	0	1	0	1	1	1	1	0	1	1	0	1	0	0	1	0	1	0	0	0	0	0	0	0	0	1	0
31	29	8	38	1	1	1	0	0	0	0	0	1	0	1	1	1	1	0	1	0	1	0	1	0	1	1	0	0	1	0	0	1	0	0	0	0	0	0	0	0	1	1	0	1	1	0
32	30	11	213	1	0	0	0	0	0	0	0	0	0	0	1	1	1	1	1	0	1	0	1	0	1	0	0	0	1	0	0	1	0	0	0	0	0	0	0	0	1	1	0	0	0	0
33	31	0	55	1	1	1	0	0	0	0	0	0	0	1	0	0	0	1	1	0	1	0	1	0	0	0	0	0	0	0	1	1	0	0	0	1	0	0	0	0	0	0	0	0	0	0
34	32	37	211	1	1	1	1	1	1	1	0	0	0	0	0	1	1	0	1	0	1	0	1	0	1	1	1	1	1	0	0	1	0	1	0	0	0	1	0	0	1	1	0	1	0	0
35	33	6	17	1	1	1	1	0	1	0	0	0	0	0	0	0	0	1	1	0	1	0	1	0	1	1	1	1	1	0	1	1	0	1	0	1	0	0	0	0	0	0	0	0	0	0
36	34	5	243	0	1	0	0	0	0	0	0	0	1	1	1	0	1	0	1	0	1	1	1	0	0	1	0	1	1	0	0	1	0	1	0	0	0	0	0	0	1	1	0	1	0	0
37	35	2	37	1	0	0	0	0	0	0	0	0	0	0	0	0	0	1	1	0	1	0	0	1	1	1	1	1	1	0	1	1	0	0	0	1	0	0	0	0	0	0	0	0	0	0
38	36	1	53	1	1	1	0	1	1	0	0	0	0	0	0	0	1	1	1	1	1	0	1	0	1	1	1	1	1	0	0	1	1	0	0	0	0	1	1	0	0	1	1	0	0	1
39	37	3	21	1	1	1	0	0	0	0	0	0	1	1	1	0	1	1	1	0	1	1	1	0	1	1	1	0	1	0	0	1	0	0	0	0	0	0	0	0	1	1	0	1	0	0
40	38	18	104	1	1	1	0	0	0	0	0	0	0	1	0	0	1	1	0	0	1	1	1	1	1	1	1	1	1	0	0	0	0	1	0	1	0	0	0	0	0	0	0	0	0	0
41	39	1	56	0	0	1	0	0	0	0	1	0	0	0	1	0	1	1	0	0	1	1	1	0	1	1	1	1	1	0	1	0	0	1	0	1	0	0	0	0	0	0	0	0	0	0
42	40	8	418	1	1	1	0	0	0	0	0	0	1	0		0	1	1	1	0	1	0	1	0	1	0	0	0	1	0	0	1	0	1	0	0	0	1	1	0	1	1	0	1	0	0
43	41	2	96	1	1	0	0	0	0	0	0	0	0	1	1	0	1	0	0	0	1	0	1	0	0	0	0	0	0	0	0	0	0	1	0	0	0	0	0	0	0	1	0	1	0	0
44	42	1	23	1	1	0	0	0	0	0	0	1	0	1	1	0	1	0	1	0	1	0	1	0	0	0	0	0	0	0	0	0	0	0	0	0	0	0	0	0	1	1	0	0	0	0
45	43	2	159	1	1	1	0	0	0	0	0	1	1	1	1	1	1	0	1	0	1	1	1	0	0	1	0	1	1	0	0	0	0	1	0	0	0	1	0	0	1	1	0	0	0	0
47	44	2	39	0	1	1	0	0	0	0	0	1	1	1	1	1	1	0	0	0	1	0	1	0	0	0	0	0	0	0	0	0	0	0	0	1	0	0	0	0	0	0	0	0	0	0
48	45	6	94	1	0	1	0	0	0	0	0	0	0	1	0	0	1	0	0	0	1	1	1	0	1	1	0	1	1	0	0	0	0	0	0	0	0	1	0	0	1	1	0	0	0	0
49	46	0	65	1	0	1	0	0	1	0	0	0	0	0	0	1	1	1	0	0	1	0	1	0	0	0	0	0	0	0	0	0	0	0	0	1	0	0	0	0	0	0	0	0	0	0
50	47	4	140	0	1	1	0	1	0	0	0	0	0	0	1	0	1	1	1	0	1	0	1	0	0	1	0	1	1	0	0	0	0	0	0	1	0	0	0	0	0	0	0	0	1	0
51	48	1	46	0	1	1	0	0	0	0	1	0	0	0	1	1	1	0	1	0	1	0	1	1	0	0	0	0	0	0	0	0	0	1	0	0	0	0	0	0	1	1	0	1	0	0
52	49	1	103	1	0	1	1	1	1	1	0	1	0	0	1	1	1	0	0	0	1	1	1	0	0	0	0	0	0	0	0	0	0	0	0	0	0	0	0	0	1	1	0	0	1	0
53	50	4	157	1	0	0	0	0	0	0	0	1	0	0	0	0	1	0	1	0	1	1	1	1	0	0	0	0	0	0	0	1	0	1	0	0	0	0	0	0	0	1	0	0	0	0
54	51	7	212	1	0	1	0	0	0	0	0	1	0	0	0	0	1	0	0	0	1	1	1	1	1	1	1	1	1	0	0	0	0	1	0	1	0	0	0	0	0	0	0	0	0	0
55	52	1	107	1	1	1	0	1	1	0	0	0	0	0	1	0	1	0	0	0	1	1	1	0	0	0	0	0	0	0	0	0	0	1	0	0	0	0	0	0	1	1	0	0	0	0
56	53	0	28	1	1	1	1	0	0	0	0	1	0	0	1	0	1	0	0	0	1	0	1	0	0	0	0	1	1	0	0	0	0	1	0	0	0	0	0	0	1	1	0	0	0	0
57	54	3	244	1	1	1	0	0	1	0	0	1	0	0	1	1	1	0	0	0	1	0	1	0	0	0	0	0	0	0	0	0	0	1	0	0	0	1	0	0	1	1	0	1	0	0
58	55	1	122	1	1	1	0	0	0	0	0	0	0	0	1	0	1	1	0	0	1	1	1	0	0	0	0	1	1	0	0	0	0	1	0	0	0	1	0	0	1	1	0	0	0	0
59	56	4	220	1	0	1	1	0	1	0	0	0	0	0	1	0	1	1	1	0	1	1	1	0	1	0	0	0	1	0	0	1	0	1	0	0	0	0	0	0	1	1	0	1	0	0
60	57	0	117	1	1	1	0	1	0	0	0	0	0	0	1	0	1	1	0	0	1	1	0	0	0	0	0	0	0	0	0	0	0	1	0	1	0	0	0	0	0	1	1	0	0	0
61	58	3	213	1	1	1	0	0	0	0	0	0	0	0	1	0	1	1	1	0	1	1	1	0	0	1	0	1	1	0	0	0	0	1	0	1	0	1	0	0	0	1	0	0	0	0
62	59	1	6	1	1	0	0	1	0	0	0	0	0	0	1	0	1	1	1	1	1	0	1	0	1	1	1	1	1	0	0	1	1	0	0	0	0	1	1	0	0	1	1	0	0	0
63	60	4	56	0	1	1	0	0	0	0	1	0	1	0	1	0	0	1	1	1	1	1	1	1	0	1	0	1	1	0	1	1	1	1	0	0	0	0	0	0	1	1	1	0	1	0
64	61	1	22	1	1	1	0	1	0	0	0	0	0	0	1	0	0	1	0	0	1	0	1	0	0	0	0	0	0	0	0	0	0	1	0	1	0	0	0	0	1	0	0	0	0	0
66	62	2	26	0	1	1	0	0	0	0	1	0	0	1	0	0	1	1	0	0	1	0	1	0	0	1	0	1	1	0	0	0	0	0	0	0	0	0	0	0	1	1	0	0	0	0
68	63	4	22	1	0	0	0	0	1	0	0	0	0	0	1	0	1	1	1	0	1	0	1	1	1	0	0	1	1	0	0	0	0	1	0	1	0	0	0	0	0	0	0	0	0	0
69	64	0	241	0	1	1	0	0	0	0	1	1	1	1	1	1	1	1	1	1	1	0	1	0	0	0	0	0	0	0	0	0	0	0	0	0	0	1	1	0	1	1	1	0	1	0
70	65	0	102	1	1	0	1	0	0	0	0	0	0	1	0	0	1	0	1	0	1	1	1	0	0	0	0	1	1	0	0	0	0	1	0	1	0	0	0	0	1					0
72	66	1	202	0	1	1	0	0	0	0	1	0	0	1	1	1	1	1	0	0	1	0	1	1	0	0	0	1	1	0	0	0	0	1	0	1	0	0	0	0	1					0
73	67	17	25	1	0	0	1	0	1	1	0	0	0	0	1	0	1	1	1	0	1	0	1	1	1	1	1	1	1	0	1	1	0	1	0	0	0	1	0	1	1	1	0	0	0	0
77	68	17	146	1		0	0	0	0	0	0	0	0	0	0	0	1	1	1	0	1	1	1	0	0	0	0	0	0	0	0	0	0	1	0	0	0	1	0	1	1	1	0	0	0	0
81	69	7	63	1		1	0	1	0	0	0	0	0	0	1	1	1	0	1	0	1	1	1	1	1	1	0	1	1	0	0	1	0	1	0	0	0	0	0	0	1	1	0	1	0	0
